# Supplementary material for: Targetable alterations in primary extranodal diffuse large B‐cell lymphoma
Source: EJHaem. 2022 May 23;3(3):688–97. doi: 10.1002/jha2.428 (PMC9421950; doi:10.1002/jha2.428)
Supplement: Supplementary file 5 — Supporting Information [file JHA2-3-688-s001.xlsx]

## Sheet: NGS Data
Localization	ID		Tumorcells in %	MYD88	AF	Mutation	CD79B	AF	Mutation	CARD11	AF	Mutation	BTK	AF	Mutation
PMBL	1	1	50	0			0			0			0
	2	1	40	0			0			0			0
	3	1	50	0			0			0			0
	4	1	20	0			0			0			0
	5	1	30	0			0			0			0
	6	1	55	1	0.106	p.L265P	1	0.061	p.Y197C	1	0.078	p.F691L	0
	7	1	40	0			0			0			0
	8	1	40	0			0			0			0
	9	1	60	0			0			0			0
	10	1	70	0			0			0			0
	11	1	70	0			0			0			0
	12	1	70	0			0			1	0.111	p.F691L	0
ENT	1	1	60	0			1	0.31	p.Y197H	0			0
	2	1	70	0			0			0			0
	3	1	40	0			0			1	0.08	p.Y98F	0
	4	1	60	0			0			0			0
	5	1	75	0			1	0.22	p.S72P	0			0
	6	1	70	0			0			0			0
	7	1	70	1	0.37	p.L265P	1	0.76	p.Y197F	0			0
	8	1	80	1	0.32	p.L265P	0			1	0.27	p.E345K	0
	9	1	60	0			0			0			0
	10	1	80	0			1	0.31	p.Y197C	0			0
	11	1	95	1	0.34	p.L265P	1	0.4	p.Y197S	0			0
	12	1	80	1	0.31	p.L265P	1	0.41	p.Y197S	0			0
	13	1	40	0			0			1	0.11	p.K215M	0
	14	1	70	0			0			1	0.23	p.K356E	0
	15	1	70	1	0.51	p.L265P	1	0.31	pG190D	0			0
	16	1	60	0			0			0			0
	17	1	80	0			0			1	0.2	p.S116P	0
	18	1	80	1	0.42	p.L265P	1	0.43	p.Y197S	0			0
	19	1	90	0			1	0.37	p.Y197C	0			0
	20	1	90	1	0.32	p.L265P	1	0.34	p.Y197D	0			0
	21	1	90	1	0.46	p.L265P	0			1	0.34	p.R337Q	0
	22	1	80	1	0.28	p.L265P	1	0.61	p.Y197C	0			0
	23	1	30	0			0			0			1	0.12	p.Q496H
	24	1	90	1	0.15	p.L265P	1	0.07	p.Y197C	0			0
	25	1	80	0			0			1	0.51	DEL	0
	26	1	80	1	0.21	p.L265P	0			0			0
	27	1	65	1	0.37	p.L265P	1	0.39	p.Y197C	0			0
	28	1	80	1	0.21	p.Ser251Asn	1	0.19	p.Met64Lys	0			0
CNS	1	1	20	1	0.123	p.R239Q	1	0.173	p.E93K	0			0
	2	1	70	1	0.319	p.L265P	1	0.338	p.Y197F	0			0
	3	1	50	0			0			0			0
	4	0	20
	5	0	50
	6	1	60	0			1	0.465	p.Y197S	0			0
	7	1	80	1	0.319	p.L265P	1	0.412	p.Y198G	0			0
	8	1	60	0			0			0			0
	9	1	30	0			1	0.249	p.E198G	0			0
	10	1	30	1	0.437	p.L265P	1	0.282	p.Y197H	0			0
	11	1	40	1	0.366	p.D148H	0			1	0.35	p.Q390R	0
	12	1	20	1	0.315	p.L265P	1	0.364	p.Y197H	1	0.435	p.A687V	0
	13	0	70
	14	1	80	0			0			0			0
	15	1	95	1	0.385	p.L265P	1	0.313	p.L200P	1	0.356	p.P495L	0
	16	1	80	1	0.087	p.L265P	1	0.401	p.Y197F	1	0.45	p.E626K	0
	17	1	70	1	0.216	p.L265P	1	0.688	p.Y197C	1	0.081	p.F691L	0
	18	1	80	1	0.432	p.L265P	1	0.451	p.Y197S	0			0
	19	1	80	1	0.286	p.L265P	0			1	0.068	p.F691L	0
	20	1	80	1	0.344	p.L265P	0			0			0
	21	1	80	1	0.32	p.L265P	1	0.33	p.Tyr196Cys	0			0
	22	1	40	1	0.359	p.L265P	1	0.234	splice site	0			0
	23	1	80	0			0			1	0.416	p.E626K	0
	24	1	70	1	0.462	p.L265P	1	0.381	p.Y197D	0			0
	25	1	20	0			0			0			0
	26	1	80	1	0.89	p.P258L	1	0.2	p.E197fs*38	0			0
	27	1	90	1	0.5	p.L265P	0
	28	1	90	1	0.5	p.L265P	0
	29	1	90	1	0.913	p.L265P	0
Testis	1	1	90	1	0.19	p.L265P	0			0			0
	2	1	30	0			1	0.09	p.Y197S	0			0
	3	1	90	1	0.161	p.L265P	1	0.374	p.Y197S	0			0
	4	1	95	0			0			0			0
	5	1	90	1	0.536	p.L265P	0			0			0
	6	1	80	1	0.137	p.L265P	1	0.201	p.Me63i	0			0
	7	1	90	0			1	0.819	p.Tyr196Cys	0			0
Breast	1	1	60	0			0			0			0
	2	1	70	1	0.34	p.L265P	0			0			1	0.43	p.D149N
	3	1	70	1	0.77	p.L265P	1	0.88	p.L200Q	0			0
	4	1	90	1	0.45	p.L265P	1	0.47	pM164I	0			0
Gastric	1	1	40	0			0			0			0
	2	1	60	0			0			0			0
	3	1	15	1	0.06	p.L265P	1	0.06	p.Y197F	0			0
	4	1	60	0			0			0			0
	5	1	10	0			0			1	0.09	p.F691L	0
	6	1	70	0			0			0			1	0.18	p.P385S
	7	1	30	0			0			0			0
	8	1	50	1	0.29	p.S219C	0			1	0.32	p.G126D	0
	9	1	10	0			0			1	0.5	pA1047T	0
	10	1	10	0			0			0			0
Bone	1	1	70	0			0			0			0
	2	1	80	0			0			0			0
	3	1	5	0			1	0.5	p.E192Q	0			0
	4	1	40	1	0.06	p.L265P	0			0			0
	5	1	90	0			0			0			0
	6	1	20	0			0			0			0
	7	1	50	0			0			0			0
	8	1	70	0			0			0			0
Spleen	1	1	70	0			0			0			0
	2	1	70	0			1	0.714	p.M14I	0			0
Skin	1	1	30	1	0.385	p.S251N	0			0			1	0.658	p.P385S
	2	1	30	0			0			0			0
	3	1	60	0			0			0			0
	4	1	60	0			0			0			0
	5	1	40	0			0			0			0
	6	1	70	1	0.2	p.L265P	0			0			0
	7	1	30	1	0.3	p.L265P	1	0.5	p.Y197S	0			0
	8	1	50	1	0.94	p.L265P	1	0.28	p.Asp182Glu	0			0
	9	1	90	0			0			1	0.51	p.Asp230Asn	0
	10	1	90	1	0.34	p.L265P	1	0.4	p.Y196S	0			0
	11	1	90	1	0.11	p.L265P	1	0.59	p.Tyr196*	0			0
	12	1	70	0			1	0.3	p.Y197N	0			0
	13	1	60	0			0			0			0
	14	1	80	1	0.16	p.L265P	0			0			0
	15	1	50	1	0.163	p.L265P	1	0.896	p.Y197S	0			0
	19	1	95	0			0			0			0
